# Supplementary material for: Prenatal diagnosis and mRNA profiles of fetal tetralogy of Fallot
Source: BMC Pregnancy Childbirth. 2022 Nov 19;22:853. doi: 10.1186/s12884-022-05190-0 (PMC9675103; doi:10.1186/s12884-022-05190-0)
Supplement: Supplementary file 2 — Additional file 2: Table S1. Differential lncRNAs between TOF and control groupincluding 21 up- and 73 down-regulated lncRNAs. Table S2. Differential mRNAs between TOF and control groupincluding 41 up- and 42 down-regulated genes. Table S3. lncRNA correlations to mRNA showed difference betweenTOF and control group. [file 12884_2022_5190_MOESM2_ESM.xlsx]

## Sheet: TableS1
probe	symbol	Accession	Database_Source	logFC	p.t.test
TC0Y000258.hg.1	TCONS_00017613-XLOC_008295	TCONS_00017613-XLOC_008295	Rinn lincRNA	-2.2021	0.022042
TC0Y000051.hg.1	NR_001545	NR_001545	RefSeq	-2.18375	0.0241078
TC0Y000328.hg.1	TCONS_00017652-XLOC_008328	TCONS_00017652-XLOC_008328	Rinn lincRNA	-2.15162	0.0432986
TC0Y000181.hg.1	NR_001544	NR_001544	RefSeq	-1.06468	0.0400794
TC02004399.hg.1	n346349	n346349	NONCODE	-0.635136	0.013109
TC01004719.hg.1	n346435	n346435	NONCODE	-0.480324	0.00142869
TC06000965.hg.1	ENST00000444229	ENST00000444229	ENSEMBL	-0.451381	0.0350996
TC09002055.hg.1	TCONS_00016638-XLOC_007433	TCONS_00016638-XLOC_007433	Rinn lincRNA	-0.392917	0.040229
TC03000027.hg.1	NR_024065	NR_024065	RefSeq	-0.369261	0.0359769
TC02003672.hg.1	TCONS_00003044-XLOC_001742	TCONS_00003044-XLOC_001742	Rinn lincRNA	-0.348367	0.0326717
TC03002288.hg.1	TCONS_l2_00018503-XLOC_l2_009668	TCONS_l2_00018503-XLOC_l2_009668	Broad TUCP	-0.323504	0.0287683
TC10002191.hg.1	TCONS_00018263-XLOC_008543	TCONS_00018263-XLOC_008543	Rinn lincRNA	-0.316742	0.0103375
TC12002579.hg.1	TCONS_l2_00005906-XLOC_l2_003156	TCONS_l2_00005906-XLOC_l2_003156	Broad TUCP	-0.30145	0.0144276
TC03000136.hg.1	ENST00000446601	ENST00000446601	ENSEMBL	-0.284249	0.0406095
TC16001444.hg.1	n411727	n411727	NONCODE	-0.27986	0.0456037
TC05002224.hg.1	n332810	n332810	NONCODE	-0.275823	0.00778657
TC02003771.hg.1	TCONS_00003990-XLOC_001813	TCONS_00003990-XLOC_001813	Rinn lincRNA	-0.247848	0.0173923
TC13001004.hg.1	TCONS_00021748-XLOC_010340	TCONS_00021748-XLOC_010340	Rinn lincRNA	-0.218306	0.0241315
TC15002059.hg.1	TCONS_l2_00008392-XLOC_l2_004552	TCONS_l2_00008392-XLOC_l2_004552	Broad TUCP	-0.209338	0.0444911
TC11003247.hg.1	n378101	n378101	NONCODE	-0.0992142	0.0108904
TC21000132.hg.1	NR_038883	NR_038883	RefSeq	-0.0839338	0.015093
TC06000905.hg.1	ENST00000415883	ENST00000415883	ENSEMBL	0.0935599	0.0323187
TC10002177.hg.1	n325929	n325929	NONCODE	0.14244	0.0297652
TC10001938.hg.1	n343057	n343057	NONCODE	0.155031	0.0185423
TC13001427.hg.1	n325760	n325760	NONCODE	0.156822	0.011154
TC0X002158.hg.1	TCONS_l2_00030558-XLOC_l2_015780	TCONS_l2_00030558-XLOC_l2_015780	Broad TUCP	0.173391	0.0424211
TC09002037.hg.1	n324056	n324056	NONCODE	0.174356	0.0187486
TC03003209.hg.1	n339687	n339687	NONCODE	0.187762	0.0190309
TC07003075.hg.1	n385240	n385240	NONCODE	0.21336	0.0383818
TC0X002108.hg.1	TCONS_l2_00030520-XLOC_l2_015751	TCONS_l2_00030520-XLOC_l2_015751	Broad TUCP	0.21625	0.0487953
TC02004225.hg.1	n325312	n325312	NONCODE	0.216461	0.00531913
TC07002583.hg.1	n341316	n341316	NONCODE	0.219357	0.0143634
TC15001984.hg.1	ENST00000561362	ENST00000561362	ENSEMBL	0.219541	0.0179462
TC01004894.hg.1	n338424	n338424	NONCODE	0.23723	0.0490213
TC14001725.hg.1	n338336	n338336	NONCODE	0.250455	0.0495285
TC12002366.hg.1	TCONS_l2_00005685-XLOC_l2_002994	TCONS_l2_00005685-XLOC_l2_002994	Broad TUCP	0.25544	0.0462025
TC08002261.hg.1	n385371	n385371	NONCODE	0.271209	0.0115106
TC09001822.hg.1	n378810	n378810	NONCODE	0.275242	0.0021347
TC14001970.hg.1	n342313	n342313	NONCODE	0.283451	0.0468451
TC02002444.hg.1	ENST00000428651	ENST00000428651	ENSEMBL	0.283988	0.0378929
TC07003249.hg.1	n342827	n342827	NONCODE	0.284671	0.0255755
TC01005946.hg.1	n326323	n326323	NONCODE	0.299743	0.0251103
TC09002613.hg.1	TCONS_00015839-XLOC_007750	TCONS_00015839-XLOC_007750	Rinn lincRNA	0.306063	0.0383843
TC07002663.hg.1	TCONS_00014231-XLOC_006288	TCONS_00014231-XLOC_006288	Rinn lincRNA	0.310915	0.020218
TC07001100.hg.1	ENST00000412266	ENST00000412266	ENSEMBL	0.317739	0.0344716
TC09002746.hg.1	n341758	n341758	NONCODE	0.31926	0.0355079
TC05001716.hg.1	ENST00000512105	ENST00000512105	ENSEMBL	0.320935	0.0061178
TC09001452.hg.1	ENST00000453455	ENST00000453455	ENSEMBL	0.322444	0.0117148
TC01004871.hg.1	n338404	n338404	NONCODE	0.325149	0.0420883
TC01004675.hg.1	n342300	n342300	NONCODE	0.328745	0.0414596
TC15002500.hg.1	TCONS_00023648-XLOC_011448	TCONS_00023648-XLOC_011448	Rinn lincRNA	0.355348	0.0044296
TC04001734.hg.1	ENST00000399152	ENST00000399152	ENSEMBL	0.357324	0.0472847
TC01005881.hg.1	n326355	n326355	NONCODE	0.360065	0.0345096
TC03000022.hg.1	OTTHUMT00000337643	OTTHUMT00000337643	Havana transcript	0.367745	0.0365065
TC15002526.hg.1	n337750	n337750	NONCODE	0.368342	0.0296806
TC10002307.hg.1	n325883	n325883	NONCODE	0.369184	0.0322877
TC04002383.hg.1	TCONS_l2_00020957-XLOC_l2_010995	TCONS_l2_00020957-XLOC_l2_010995	Broad TUCP	0.369852	0.0306505
TC01000107.hg.1	ENST00000433876	ENST00000433876	ENSEMBL	0.373166	0.0285708
TC05000208.hg.1	ENST00000510987	ENST00000510987	ENSEMBL	0.374687	0.00316472
TC11003102.hg.1	n341006	n341006	NONCODE	0.379845	0.00199118
TC03002201.hg.1	TCONS_l2_00019758-XLOC_l2_009616	TCONS_l2_00019758-XLOC_l2_009616	Broad TUCP	0.381539	0.0132514
TC02004047.hg.1	n325442	n325442	NONCODE	0.390641	0.0133846
TC08002005.hg.1	TCONS_00014791-XLOC_006867	TCONS_00014791-XLOC_006867	Rinn lincRNA	0.395689	0.0190478
TC06002588.hg.1	n324590	n324590	NONCODE	0.3996	0.0170149
TC02003184.hg.1	n338798	n338798	NONCODE	0.400206	0.0292293
TC04001576.hg.1	ENST00000506416	ENST00000506416	ENSEMBL	0.40577	0.0421597
TC13000913.hg.1	n325803	n325803	NONCODE	0.415602	0.0250156
TC17002379.hg.1	TCONS_00025498-XLOC_012313	TCONS_00025498-XLOC_012313	Rinn lincRNA	0.416388	0.0397804
TC13000312.hg.1	ENST00000445967	ENST00000445967	ENSEMBL	0.42047	0.0232381
TC08002466.hg.1	n341580	n341580	NONCODE	0.421928	0.0231934
TC05003059.hg.1	TCONS_l2_00023776-XLOC_l2_012082	TCONS_l2_00023776-XLOC_l2_012082	Broad TUCP	0.422811	0.0326269
TC15002238.hg.1	n379372	n379372	NONCODE	0.428746	0.0447006
TC06002670.hg.1	n340905	n340905	NONCODE	0.439183	0.0127523
TC04001842.hg.1	n386353	n386353	NONCODE	0.440622	0.0186241
TC22001068.hg.1	n324673	n324673	NONCODE	0.453328	0.0286701
TC03002200.hg.1	TCONS_00005490-XLOC_002569	TCONS_00005490-XLOC_002569	Rinn lincRNA	0.460659	0.0404044
TC05002576.hg.1	n340590	n340590	NONCODE	0.471988	0.0480022
TC04002168.hg.1	TCONS_l2_00021682-XLOC_l2_010810	TCONS_l2_00021682-XLOC_l2_010810	Broad TUCP	0.481734	0.00383324
TC01005364.hg.1	n379382	n379382	NONCODE	0.496607	0.026682
TC11003238.hg.1	TCONS_00019697-XLOC_009494	TCONS_00019697-XLOC_009494	Rinn lincRNA	0.500869	0.0145923
TC20001519.hg.1	TCONS_00028033-XLOC_013712	TCONS_00028033-XLOC_013712	Rinn lincRNA	0.517852	0.0381441
TC09001812.hg.1	n324160	n324160	NONCODE	0.554934	0.0113914
TC03002298.hg.1	n342190	n342190	NONCODE	0.597676	0.0386176
TC02003271.hg.1	n338858	n338858	NONCODE	0.642921	0.0316679
TC05002428.hg.1	n336714	n336714	NONCODE	0.646542	0.0372639
TC04002845.hg.1	TCONS_00007907-XLOC_004178	TCONS_00007907-XLOC_004178	Rinn lincRNA	0.676103	0.025115
TC10002792.hg.1	TCONS_l2_00003732-XLOC_l2_002076	TCONS_l2_00003732-XLOC_l2_002076	Broad TUCP	0.676319	0.0203797
TC08001845.hg.1	n341465	n341465	NONCODE	0.733575	0.0332475
TC22001357.hg.1	TCONS_00029913-XLOC_014386	TCONS_00029913-XLOC_014386	Rinn lincRNA	0.756475	0.0487697
TC06003146.hg.1	TCONS_l2_00025276-XLOC_l2_012778	TCONS_l2_00025276-XLOC_l2_012778	Broad TUCP	0.799752	0.0242415
TC13001353.hg.1	TCONS_00021936-XLOC_010529	TCONS_00021936-XLOC_010529	Rinn lincRNA	0.806412	0.0476768
TC0X001763.hg.1	TCONS_00017432-XLOC_008014	TCONS_00017432-XLOC_008014	Rinn lincRNA	1.23363	0.0256914
TC0X001764.hg.1	TCONS_00017433-XLOC_008015	TCONS_00017433-XLOC_008015	Rinn lincRNA	1.36941	0.0263949
TC04002534.hg.1	TCONS_00007758-XLOC_003943	TCONS_00007758-XLOC_003943	Rinn lincRNA	1.54979	0.0349638

## Sheet: TableS2
probe	symbol	Accession	Database_Source	logFC	p.t.test
TC0Y000053.hg.1	DDX3Y	NM_001122665	RefSeq	-2.47269	0.0112654
TC0Y000072.hg.1	EIF1AY	NM_004681	RefSeq	-2.18545	0.0422988
TC0Y000185.hg.1	KDM5D	NM_001146705	RefSeq	-1.95811	0.0276957
TC0Y000351.hg.1	RPS4Y1	NM_001008	RefSeq	-1.73991	0.0167955
TC0Y000017.hg.1	ZFY	NM_001145275	RefSeq	-1.08833	0.0407979
TC04000087.hg.1	HTRA3	NM_053044	RefSeq	-0.906389	0.0155497
TC0Y000014.hg.1	CD99	NM_002414	RefSeq	-0.606641	0.0429192
TC19000079.hg.1	NMRK2	NM_170678	RefSeq	-0.560174	0.0463233
TC0X000332.hg.1	MAGEH1	NM_014061	RefSeq	-0.470429	0.0363752
TC20000944.hg.1	ATP9A	NM_006045	RefSeq	-0.410998	0.0159079
TC04002940.hg.1	PROM1	NM_006017	RefSeq	-0.406514	0.0319269
TC0Y000118.hg.1	ZBED1	NM_001171136	RefSeq	-0.356838	0.0247068
TC09001744.hg.1	EDF1	NM_003792	RefSeq	-0.349111	0.016243
TC16000567.hg.1	VPS4A	NM_013245	RefSeq	-0.343594	0.0491215
TC07001314.hg.1	MPLKIP	NM_138701	RefSeq	-0.312753	0.0179398
TC05000720.hg.1	PURA	NM_005859	RefSeq	-0.295284	0.0226892
TC14001560.hg.1	AKT1	NM_001014431	RefSeq	-0.28863	0.0483068
TC17001924.hg.1	LGALS3BP	NM_005567	RefSeq	-0.282408	0.0245827
TC0X000809.hg.1	PRKX	NM_005044	RefSeq	-0.264961	0.0098
TC22000397.hg.1	GRAMD4	NM_015124	RefSeq	-0.260481	0.0415407
TC16000780.hg.1	PGP	NM_001042371	RefSeq	-0.25569	0.0431759
TC03001474.hg.1	SELK	NM_021237	RefSeq	-0.233621	0.0402958
TC19000325.hg.1	SIN3B	NM_015260	RefSeq	-0.224945	0.0393814
TC01001274.hg.1	ATP8B2	NM_001005855	RefSeq	-0.222453	0.00518862
TC22000423.hg.1	PPP6R2	NM_001242898	RefSeq	-0.221076	0.029115
TC11001928.hg.1	FAU	NM_001997	RefSeq	-0.201323	0.0482098
TC09001554.hg.1	NDUFA8	NM_014222	RefSeq	-0.200914	0.0154568
TC19001091.hg.1	MLLT1	NM_005934	RefSeq	-0.197566	0.0026949
TC09000601.hg.1	TLR4	NM_003266	RefSeq	-0.189773	0.037938
TC20000531.hg.1	PRPF6	NM_012469	RefSeq	-0.183484	0.0466983
TC01000058.hg.1	RER1	NM_007033	RefSeq	-0.178456	0.0194803
TC02005032.hg.1	TEX261	NM_144582	RefSeq	-0.176149	0.0457839
TC22000191.hg.1	KREMEN1	NM_001039570	RefSeq	-0.171578	0.0205136
TC16001171.hg.1	CMTM4	NM_178818	RefSeq	-0.170059	0.0372675
TC09000859.hg.1	WASH1	NM_182905	RefSeq	-0.167814	0.0491356
TC0X001070.hg.1	PHF8	NM_001184896	RefSeq	-0.158997	0.0282493
TC17001519.hg.1	KLHL11	NM_018143	RefSeq	-0.149948	0.0452104
TC08000849.hg.1	HSF1	NM_005526	RefSeq	-0.137943	0.0278855
TC07003344.hg.1	NDUFB2	NM_004546	RefSeq	-0.125709	0.0490698
TC10001784.hg.1	TUBGCP2	NM_006659	RefSeq	-0.116724	0.0133722
TC14000220.hg.1	FAM177A1	NM_001079519	RefSeq	-0.0780646	0.0391202
TC03000281.hg.1	TMA7	NM_015933	RefSeq	0.0485706	0.0469039
TC02000276.hg.1	CAMKMT	NM_024766	RefSeq	0.0973096	0.0182807
TC06002333.hg.1	WDR27	NM_001202550	RefSeq	0.111563	0.0140818
TC22001426.hg.1	APOBEC3C	NM_014508	RefSeq	0.111862	0.00918279
TC10000619.hg.1	MINPP1	NM_001178117	RefSeq	0.135354	0.0212129
TC04001814.hg.1	KIAA1430	NM_020827	RefSeq	0.136577	0.0239536
TC16001256.hg.1	TXNL4B	NM_001142317	RefSeq	0.136623	0.0170093
TC07001923.hg.1	MKRN1	NM_013446	RefSeq	0.138448	0.0247057
TC08001332.hg.1	TCEB1	NM_001204857	RefSeq	0.143019	0.0180254
TC20000824.hg.1	MROH8	NM_152503	RefSeq	0.182501	0.0486061
TC13000614.hg.1	CCDC122	NM_144974	RefSeq	0.187775	0.0487349
TC15001482.hg.1	ALDH1A2	NM_001206897	RefSeq	0.187998	0.0328866
TC14000197.hg.1	AP4S1	NM_001128126	RefSeq	0.195641	0.0212648
TC19001489.hg.1	ZNF573	NM_152360	RefSeq	0.223612	0.0109806
TC02001987.hg.1	TPRKB	NM_016058	RefSeq	0.224942	0.0168438
TC05000406.hg.1	ATG10	NM_001131028	RefSeq	0.226932	0.0280706
TC0X001425.hg.1	FGF13	NM_001139498	RefSeq	0.231885	0.0394051
TC14001103.hg.1	DNAAF2	NM_018139	RefSeq	0.232735	0.0315033
TC06000224.hg.1	HIST1H4I	NM_003495	RefSeq	0.236417	0.0348309
TC05001261.hg.1	PRLR	NM_000949	RefSeq	0.242679	0.0461626
TC02005006.hg.1	C2orf69	NM_153689	RefSeq	0.247562	0.0229845
TC12002085.hg.1	CDK2AP1	NM_004642	RefSeq	0.25989	0.0483001
TC15000961.hg.1	ENST00000558188	ENST00000558188	ENSEMBL	0.270545	0.0447735
TC0X000365.hg.1	EDA	NM_001005609	RefSeq	0.272738	0.0158945
TC12001806.hg.1	C12orf79	NM_001256373	RefSeq	0.278791	0.0480644
TC01003090.hg.1	PPIAL4C	NM_001135789	RefSeq	0.281668	0.0419362
TC12001947.hg.1	ALKBH2	NM_001145374	RefSeq	0.316739	0.0432181
TC06000072.hg.1	GCNT6	ENST00000417671	ENSEMBL	0.316975	0.00974707
TC19001546.hg.1	C19orf54	NM_198476	RefSeq	0.328471	0.0266839
TC01003148.hg.1	PPIAL4A	NM_178230	RefSeq	0.337957	0.0310391
TC06000271.hg.1	OR2B6	BC109251	GenBank	0.372202	0.0425534
TC17001574.hg.1	C17orf65	NM_178542	RefSeq	0.375273	0.0303943
TC15000582.hg.1	APH1B	NM_001145646	RefSeq	0.406208	0.00418571
TC18000087.hg.1	GREB1L	NM_001142966	RefSeq	0.412565	0.0480712
TC05002075.hg.1	STC2	NM_003714	RefSeq	0.440742	0.0141416
TC12001786.hg.1	RASSF9	NM_005447	RefSeq	0.441905	0.0353222
TC20000603.hg.1	FERMT1	NM_017671	RefSeq	0.465098	0.0481845
TC01001717.hg.1	FAM72A	NM_001123168	RefSeq	0.504345	0.0486043
TC01001045.hg.1	FAM72B	NM_001100910	RefSeq	0.583917	0.0365819
TC06000769.hg.1	ENST00000398400	ENST00000398400	ENSEMBL	0.800227	0.0467517
TC02001945.hg.1	BMP10	NM_014482	RefSeq	0.906596	0.0200088
TC03003403.hg.1	TDGF1	NM_001174136	RefSeq	1.4971	0.0485321

## Sheet: TableS3
noncode	symbol_noncode	Accession_noncode	Database_Source_noncode	code	symbol_code	Accession_code	Database_Source_code	Cor_c	Pval_c	Cor_t	Pval_t
TC21000132.hg.1	NR_038883	NR_038883	RefSeq	TC0Y000185.hg.1	KDM5D	NM_001146705	RefSeq	0.997451	0.0454686	-0.999947	0.00654501
TC13001353.hg.1	TCONS_00021936-XLOC_010529	TCONS_00021936-XLOC_010529	Rinn lincRNA	TC0X000332.hg.1	MAGEH1	NM_014061	RefSeq	0.999766	0.013773	-0.999922	0.00796252
TC13000312.hg.1	ENST00000445967	ENST00000445967	ENSEMBL	TC09000601.hg.1	TLR4	NM_003266	RefSeq	0.99823	0.0378845	-0.999812	0.012346
TC21000132.hg.1	NR_038883	NR_038883	RefSeq	TC0Y000017.hg.1	ZFY	NM_001145275	RefSeq	0.999756	0.014075	-0.999646	0.0169422
TC03002200.hg.1	TCONS_00005490-XLOC_002569	TCONS_00005490-XLOC_002569	Rinn lincRNA	TC01001274.hg.1	ATP8B2	NM_001005855	RefSeq	0.997559	0.0444936	-0.999547	0.0191622
TC06000905.hg.1	ENST00000415883	ENST00000415883	ENSEMBL	TC07003344.hg.1	NDUFB2	NM_004546	RefSeq	0.998415	0.0358535	-0.997897	0.0412919
TC03003209.hg.1	n339687	n339687	NONCODE	TC0X000365.hg.1	EDA	NM_001005609	RefSeq	0.999984	0.0036479	-0.997121	0.0483171
TC14001725.hg.1	n338336	n338336	NONCODE	TC17001574.hg.1	C17orf65	NM_178542	RefSeq	0.998263	0.0375259	-0.997102	0.0484757
TC07001100.hg.1	ENST00000412266	ENST00000412266	ENSEMBL	TC17001924.hg.1	LGALS3BP	NM_005567	RefSeq	-0.99767	0.0434626	0.998663	0.0329255
TC01005946.hg.1	n326323	n326323	NONCODE	TC09001744.hg.1	EDF1	NM_003792	RefSeq	-0.999354	0.0228917	0.99998	0.00405356
